# Supplementary material for: Host Susceptibility Modulates Escovopsis Pathogenic Potential in the Fungiculture of Higher Attine Ants
Source: Front Microbiol. 2021 Jun 14;12:673444. doi: 10.3389/fmicb.2021.673444 (PMC8238408; doi:10.3389/fmicb.2021.673444)
Supplement: Supplementary file 2 [file Table_2.XLSX]

## Sheet: Table_S1
Escovopsis	Days of experiment								Growth inhibition (%)
	0	1	2	3	5	7	10	14
LESF 106	1.00449	1.00337	0.888	0.7478	0.60873	0.48138	0.34194	0.27246	72.8
LESF 315	0.97051	0.93391	0.82769	0.774	0.61623	0.506	0.37865	0.31572	68.4
LESF 316	1.01327	1.02277	0.89187	0.79219	0.65147	0.53376	0.39831	0.32487	67.5
LESF 045	0.96989	0.97466	0.87937	0.78665	0.61939	0.51981	0.39786	0.32811	67.2
LESF 317	1.01135	0.99319	0.90283	0.78008	0.64068	0.52786	0.4043	0.33004	67
LESF 326	0.98381	0.99924	0.91274	0.82098	0.64181	0.53726	0.4046	0.34088	65.9
LESF 318	1.01848	0.98544	0.8704	0.80554	0.65479	0.53933	0.42453	0.34391	65.6
LESF 319	1.00756	0.99858	0.90429	0.83978	0.6793	0.56199	0.43011	0.35466	64.5
LESF 046	1.0249	0.9842	0.88848	0.80722	0.66076	0.56204	0.42417	0.36168	63.8
LESF 325	1.02388	0.97457	0.89868	0.78447	0.66585	0.54323	0.45303	0.36546	63.5
LESF 044	1.0011	1.00012	0.86759	0.80078	0.6682	0.59241	0.46713	0.37713	62.3
LESF 022	1.00563	0.9959	0.97283	0.91224	0.75608	0.60269	0.45481	0.3787	62.1
LESF 037	1.00037	0.988	0.92269	0.77204	0.64371	0.5191	0.44822	0.37898	62.1
LESF 050	1.00138	0.98488	0.90621	0.78558	0.66533	0.54364	0.45044	0.38041	62
LESF 052	1.00686	0.98459	0.99613	0.89968	0.82605	0.74302	0.54464	0.38189	61.8
LESF 135	1.01571	0.98971	1.03491	0.8092	0.7255	0.6326	0.51117	0.38473	61.5
LESF 018	1.02591	1.00342	0.93086	0.80756	0.68295	0.55517	0.4536	0.38838	61.2
LESF 051	0.99524	0.96355	0.90178	0.79577	0.65569	0.52058	0.4508	0.39107	60.9
LESF 858	1.01959	1.03887	0.8824	0.80026	0.65904	0.59137	0.48456	0.39786	60.2
LESF 049	1.0062	0.98218	0.96925	0.93704	0.84192	0.71368	0.57019	0.47888	52.1
LESF 021	1.00148	1.02761	1.02929	1.00575	0.84931	0.73092	0.60294	0.48164	51.8
Mean value	1.00513	0.99185	0.91802	0.82213	0.68633	0.57419	0.45219	0.36941	63.1

## Sheet: Table_S2
Escovopsis	Days of experiment								Growth inhibition (%)
	0	1	2	3	5	7	10	14
LESF 858	0.9652	0.92741	0.76985	0.66238	0.52089	0.43057	0.32807	0.22303	77.7
LESF 046	0.9722	0.97828	0.7658	0.6826	0.54986	0.44343	0.35552	0.22544	77.5
LESF 315	0.9696	0.82737	0.65466	0.5898	0.45539	0.39299	0.29246	0.22588	77.4
LESF 051	0.99873	0.81512	0.82779	0.59338	0.52438	0.43732	0.3053	0.22939	77.1
LESF 045	0.98458	0.73883	0.68588	0.61705	0.57562	0.4697	0.31759	0.23364	76.6
LESF 319	0.95297	0.89344	0.7725	0.65709	0.53977	0.44312	0.3486	0.24319	75.7
LESF 050	1.01237	0.95631	0.68819	0.57577	0.52358	0.45465	0.33413	0.24727	75.3
LESF 037	1.02239	0.9921	0.78317	0.59614	0.55433	0.4838	0.33226	0.2485	75.1
LESF 021	1.01792	1.00803	1.01155	0.88679	0.6151	0.48283	0.34913	0.251	74.9
LESF 317	0.96782	0.97681	0.66292	0.60623	0.50614	0.42175	0.2939	0.25147	74.9
LESF 316	1.01199	0.90467	0.78662	0.70493	0.55484	0.4436	0.32403	0.25216	74.8
LESF 018	0.99377	1.00622	0.8351	0.72006	0.62684	0.49763	0.36918	0.26531	73.5
LESF 049	0.97992	0.96013	0.88617	0.78889	0.6436	0.48371	0.43888	0.26792	73.2
LESF 135	1.00087	1.03495	0.75227	0.622	0.54469	0.44245	0.30757	0.26792	73.2
LESF 106	0.97292	0.7996	0.65755	0.61769	0.50008	0.43367	0.33594	0.27781	72.2
LESF 325	1.00744	0.95151	0.85749	0.72652	0.69563	0.51923	0.39711	0.28349	71.7
LESF 044	1.00204	1.00731	0.86189	0.7718	0.6532	0.53269	0.39558	0.28424	71.6
LESF 318	1.011	1.03362	0.72901	0.66685	0.55163	0.47351	0.40718	0.2994	70.1
LESF 022	1.04555	1.04114	0.96836	0.90143	0.6539	0.56594	0.38515	0.30039	70
LESF 052	1.0574	1.02385	0.98099	0.83147	0.65074	0.56306	0.42382	0.30087	69.9
LESF 326	1.03945	1.04124	0.6826	0.63616	0.54429	0.49021	0.41962	0.30238	69.8
Mean value	0.99931	0.94834	0.79153	0.68858	0.57075	0.47228	0.35578	0.26048	73.9

## Sheet: Table_S3
Escovopsis	Days of experiment								Maximum growth (%)
	0	1	2	3	5	7	10	14
LESF 044	1.00691	8.35964	6.99045	4.63305	2.32985	1.63769	1.15719	1	736
LESF 315	1.01515	5.22001	1.70864	1.03873	1.00951	1.00419	1	1	422
LESF 135	0.98938	1.48666	3.75619	2.21455	1.97177	1.58633	1.22131	1.02922	276
LESF 021	0.96823	3.5241	2.18112	2.15351	2.14195	1.39378	1.13574	1	252
LESF 319	1.00534	3.08971	3.40217	1.96954	1.28774	1.12188	1.05519	1.01411	240
LESF 325	0.99944	3.10882	1.94217	1.94587	1.86417	1.64888	1.29894	1.12674	211
LESF 316	0.99528	2.87616	1.55832	1.40806	1.1661	1.06425	1	1	188
LESF 045	0.98512	2.80838	1.6557	1.24781	1.10269	1.10146	1.09619	1.09192	181
LESF 049	0.99112	2.79766	1.46717	1.94345	1.45641	1.53722	1.11852	1	180
LESF 051	1.01266	2.57364	2.71826	2.1013	1.38544	1.08441	1	1	172
LESF 037	0.9687	2.69637	2.70512	2.36848	1.23945	1.08331	1.01783	1.00793	170
LESF 050	0.99512	1.8936	2.30816	1.36254	1.17817	1.17108	1.09889	1.12807	131
LESF 106	0.9967	2.16503	1.74457	1.18165	1.0698	1.04619	1.00331	1	117
LESF 052	0.96207	1.63313	2.15756	1.93567	1.85867	1.73031	1.45256	1.14771	116
LESF 317	1.03272	1.63334	2.11713	1.04069	1	1	1	1	112
LESF 858	0.99921	1.55371	1.86304	1.2386	1.15396	1.13314	1.10805	1.03636	86
LESF 326	0.98118	1.18859	1.79939	1.4098	1.23905	1.0894	0.9979	1	80
LESF 022	0.99108	1.66076	1.23769	1.21342	1.14337	0.98162	0.91546	0.93674	66
LESF 318	1.00578	1.60818	1.41698	1.18211	1.10696	1.05592	1.02577	1.00368	61
LESF 018	0.97324	1.56725	1.32006	1.06395	1	1	1	1	57
LESF 046	1.01596	1.53465	1.0522	1.01144	1	1	1	1	53
Mean value	0.99478	2.61806	2.24296	1.6983	1.36691	1.21291	1.08109	1.02488	162

## Sheet: Table_S4
Escovopsis	Days of experiment								Maximum growth (%)
	0	1	2	3	5	7	10	14
LESF 044	1.00343	4.75942	6.74331	4.46611	2.47882	1.79409	1.2321	1.06352	574
LESF 049	1.00551	2.55239	6.73948	6.12828	2.84026	1.86743	1.3616	1.14396	574
LESF 051	0.99843	6.30522	5.14574	3.14794	1.88615	1.36743	1.03952	1	531
LESF 037	1.00335	3.8365	4.55803	3.39708	2.07811	1.55897	1.29629	1.06511	356
LESF 052	0.96061	3.78651	3.47532	2.44373	1.51941	1.37207	1.12394	1.00411	279
LESF 045	1.00097	3.68078	1.54508	1.40981	1.16845	1.0837	1.05896	1.05393	268
LESF 135	1.00963	2.71763	3.27245	2.35419	2.13637	2.07791	2.06491	1.94998	227
LESF 317	1.00216	2.89339	2.98947	1.31294	1.07243	1.07266	1.04471	1.0123	199
LESF 316	0.99393	2.84783	1.46095	1.30228	1.12928	1.08586	1.05249	1.03747	185
LESF 325	0.97403	2.76508	1.55036	1.51234	1.49924	1.37009	1.17129	1.14326	177
LESF 326	0.99865	1.81613	2.3446	2.00613	1.80281	1.55065	1.29535	1.12867	134
LESF 315	0.99243	2.31244	1.29463	1.01915	1.00846	1.00846	1	1	131
LESF 106	0.99089	2.18518	1.94409	1.72488	1.16209	1.03906	1.00285	1	119
LESF 050	0.99928	1.95746	2.18076	1.42029	1.23893	1.21442	1.19215	1.14442	118
LESF 858	0.9879	1.97662	2.08865	1.22038	1.03908	1.0225	1.0161	1.00794	109
LESF 021	0.97665	2.04132	1.87979	1.51496	1.05742	1	1	1	104
LESF 319	0.99781	2.00875	1.92258	1.75649	1.36358	1.18524	1.11668	1.08334	101
LESF 318	1.00202	1.57445	1.7669	1.19129	1.04394	1.04573	1.04483	1.01614	77
LESF 046	1.01037	1.58339	1.35213	1.05243	1.03706	1.00521	1	1	58
LESF 022	0.98124	1.47504	1.47164	1.21063	1.19288	1.06131	1.01707	1.02964	48
LESF 018	1.03015	1.25232	1.15631	1	1	1	1	1	25
Mean value	0.996164	2.68228	2.70868	2.02816	1.46451	1.27537	1.14909	1.0897	171

## Sheet: Table_S5
Health conditions	Escovopsis LESF 318	Days	Control vs Escovopsis 10^3	Control vs Escovopsis 10^4	Control vs Escovopsis 10^5	Control vs Escovopsis 10^6	Escovopsis 10^3 vs Escovopsis 10^4	Escovopsis 10^3 vs Escovopsis 10^5	Escovopsis 10^3 vs Escovopsis 10^6	Escovopsis 10^4 vs Escovopsis 10^5	Escovopsis 10^4 vs Escovopsis 10^6	Escovopsis 10^5 vs Escovopsis 10^6	Foraging	Escovopsis LESF 318	Days	Control vs Escovopsis 10^3	Control vs Escovopsis 10^4	Control vs Escovopsis 10^5	Control vs Escovopsis 10^6	Escovopsis 10^3 vs Escovopsis 10^4	Escovopsis 10^3 vs Escovopsis 10^5	Escovopsis 10^3 vs Escovopsis 10^6	Escovopsis 10^4 vs Escovopsis 10^5	Escovopsis 10^4 vs Escovopsis 10^6	Escovopsis 10^5 vs Escovopsis 10^6
		1	1	1	1	1	1	1	1	1	1	1			1	1	1	1	1	1	1	1	1	1	1
		2	1	1	1	1	1	1	1	1	1	1			2	1	1	1	1	1	1	1	1	1	1
		3	0.981701	0.0818474	0.0818474	0.0118756	0.27177	0.27177	0.0615948	1	0.964305	0.964305			3	0.418237	0.626465	0.12295	0.0151808	0.997637	0.967246	0.626465	0.868514	0.418237	0.943318
		4	0.146685	0.0467306	0.146685	0.00036266	0.990892	1	0.353111	0.990892	0.642816	0.353111			4	1	1	1	1	1	1	1	1	1	1
		5	0.465362	0.264265	0.0716506	0.0127987	0.99666	0.880169	0.541472	0.976725	0.763753	0.976725			5	1	1	1	1	1	1	1	1	1	1
		6	0.0470031	0.0101028	0.0470031	0.00165708	0.987386	1	0.85547	0.987386	0.987386	0.85547			6	1	1	1	1	1	1	1	1	1	1
		7	1	1	1	1	1	1	1	1	1	1			7	1	1	1	1	1	1	1	1	1	1
		8	0.541459	0.541459	0.541459	0.0185916	1	1	0.541459	1	0.541459	0.541459			8	1	1	1	1	1	1	1	1	1	1
		9	0.568221	0.84041	0.84041	0.0466169	0.990891	0.990891	0.714706	1	0.421136	0.421136			9	1	1	1	1	1	1	1	1	1	1
		10	0.986195	0.778449	0.986195	0.0268405	0.968476	1	0.106665	0.968476	0.377891	0.106665			10	1	1	1	1	1	1	1	1	1	1
		11	0.420342	0.420342	0.827182	0.00528243	1	0.964371	0.420342	0.964371	0.420342	0.11957			11	1	1	1	1	1	1	1	1	1	1
		12	1	1	1	1	1	1	1	1	1	1			12	1	1	1	1	1	1	1	1	1	1
		13	0.582137	0.82248	1	0.0402414	0.994568	0.582137	0.668449	0.82248	0.410986	0.0402414			13	1	1	1	1	1	1	1	1	1	1
		14	0.582123	0.822471	1	0.0402902	0.994568	0.582123	0.668462	0.822471	0.410982	0.0402902			14	1	1	1	1	1	1	1	1	1	1
	Escovopsis LESF 046	Days	Control vs Escovopsis 10^3	Control vs Escovopsis 10^4	Control vs Escovopsis 10^5	Control vs Escovopsis 10^6	Escovopsis 10^3 vs Escovopsis 10^4	Escovopsis 10^3 vs Escovopsis 10^5	Escovopsis 10^3 vs Escovopsis 10^6	Escovopsis 10^4 vs Escovopsis 10^5	Escovopsis 10^4 vs Escovopsis 10^6	Escovopsis 10^5 vs Escovopsis 10^6		Escovopsis LESF 046	Days	Control vs Escovopsis 10^3	Control vs Escovopsis 10^4	Control vs Escovopsis 10^5	Control vs Escovopsis 10^6	Escovopsis 10^3 vs Escovopsis 10^4	Escovopsis 10^3 vs Escovopsis 10^5	Escovopsis 10^3 vs Escovopsis 10^6	Escovopsis 10^4 vs Escovopsis 10^5	Escovopsis 10^4 vs Escovopsis 10^6	Escovopsis 10^5 vs Escovopsis 10^6
		1	1	1	1	1	1	1	1	1	1	1			1	1	1	1	1	1	1	1	1	1	1
		2	1	1	1	1	1	1	1	1	1	1			2	1	1	1	1	1	1	1	1	1	1
		3	0.709634	0.060734	0.00473126	0.0228614	0.636902	0.181826	0.414112	0.928189	0.996915	0.99066			3	0.949629	0.520757	0.00745792	0.0106898	0.920096	0.0692095	0.0901781	0.389713	0.453828	0.999973
		4	0.277599	0.0300797	0.00119983	0.0300797	0.885362	0.339216	0.885362	0.885362	1	0.885362			4	0.962679	0.899082	0.0149655	0.0756242	0.999447	0.0999499	0.316858	0.166422	0.448219	0.980847
		5	0.797126	0.0299843	0.0149033	0.0299843	0.380033	0.25981	0.380033	0.999447	1	0.999447			5	0.280693	0.395496	0.0301726	0.0545595	0.999589	0.884048	0.950579	0.784873	0.884048	0.999589
		6	0.121419	0.0375222	0.00907994	0.0375222	0.99133	0.894803	0.99133	0.99133	1	0.99133			6	1	1	1	1	1	1	1	1	1	1
		7	0.192983	0.241638	0.0253542	0.0888335	0.999962	0.931347	0.997068	0.892542	0.991115	0.991115			7	1	1	1	1	1	1	1	1	1	1
		8	0.31059	0.31059	0.00478776	0.0337441	1	0.527282	0.874603	0.527282	0.874603	0.975485			8	1	1	1	1	1	1	1	1	1	1
		9	0.151528	0.192945	0.012453	0.0664221	0.999962	0.89253	0.997069	0.843617	0.991115	0.979438			9	1	1	1	1	1	1	1	1	1	1
		10	1	1	1	1	1	1	1	1	1	1			10	1	1	1	1	1	1	1	1	1	1
		11	0.196169	0.254999	0.0375202	0.401447	0.999926	0.962005	0.994377	0.927967	0.998842	0.817584			11	0.598799	0.738426	0.0434711	0.134198	0.99946	0.670325	0.90113	0.526175	0.800793	0.991933
		12	1	1	1	1	1	1	1	1	1	1			12	1	1	1	1	1	1	1	1	1	1
		13	0.788572	0.715875	0.0443698	0.394881	0.999943	0.473036	0.97027	0.554672	0.987005	0.851865			13	1	1	1	1	1	1	1	1	1	1
		14	0.788563	0.71587	0.0442682	0.394882	0.999943	0.473044	0.970275	0.554668	0.987005	0.851882			14	1	1	1	1	1	1	1	1	1	1
	Escovopsis LESF315	Days	Control vs Escovopsis 10^3	Control vs Escovopsis 10^4	Control vs Escovopsis 10^5	Control vs Escovopsis 10^6	Escovopsis 10^3 vs Escovopsis 10^4	Escovopsis 10^3 vs Escovopsis 10^5	Escovopsis 10^3 vs Escovopsis 10^6	Escovopsis 10^4 vs Escovopsis 10^5	Escovopsis 10^4 vs Escovopsis 10^6	Escovopsis 10^5 vs Escovopsis 10^6		Escovopsis LESF315	Days	Control vs Escovopsis 10^3	Control vs Escovopsis 10^4	Control vs Escovopsis 10^5	Control vs Escovopsis 10^6	Escovopsis 10^3 vs Escovopsis 10^4	Escovopsis 10^3 vs Escovopsis 10^5	Escovopsis 10^3 vs Escovopsis 10^6	Escovopsis 10^4 vs Escovopsis 10^5	Escovopsis 10^4 vs Escovopsis 10^6	Escovopsis 10^5 vs Escovopsis 10^6
		1	1	1	1	1	1	1	1	1	1	1			1	1	1	1	1	1	1	1	1	1	1
		2	1	1	1	1	1	1	1	1	1	1			2	1	1	1	1	1	1	1	1	1	1
		3	0.659675	0.793329	0.586894	0.00663001	0.999433	0.999964	0.25376	0.997212	0.161503	0.310439			3	1	1	1	1	1	1	1	1	1	1
		4	0.982889	0.0386476	0.621144	0.0386476	0.152091	0.908732	0.152091	0.621144	1	0.621144			4	1	1	1	1	1	1	1	1	1	1
		5	0.963511	0.0437253	0.454782	0.0112303	0.215279	0.855464	0.0788818	0.800798	0.991934	0.526225			5	0.767099	0.130804	0.497969	0.00593232	0.767099	0.993116	0.165561	0.945539	0.823993	0.3664
		6	0.747143	0.181405	0.0179683	0.00589929	0.860913	0.335749	0.181405	0.905036	0.747143	0.997467			6	0.503907	0.170063	0.25914	0.0128574	0.969221	0.993263	0.503907	0.999552	0.875531	0.770832
		7	0.548333	0.075037	0.217057	0.00165218	0.830264	0.977308	0.17079	0.990165	0.768329	0.472586			7	0.174583	0.108717	0.578377	0.00658599	0.999562	0.94765	0.774462	0.877738	0.877738	0.318635
		8	0.448206	0.209661	0.100001	0.0105043	0.991739	0.93572	0.519839	0.997279	0.797109	0.93572			8	0.179085	0.179085	0.221423	0.0275463	1	0.999973	0.948654	0.999973	0.948654	0.918606
		9	1	1	1	1	1	1	1	1	1	1			9	0.269933	0.515174	0.269933	0.037542	0.993545	1	0.918605	0.993545	0.717049	0.918605
		10	0.362439	0.362439	0.143483	0.0139001	1	0.988751	0.669942	0.988751	0.669942	0.915201			10	1	1	1	1	1	1	1	1	1	1
		11	0.2369	0.512537	0.0806694	0.0297091	0.988751	0.988751	0.915203	0.868666	0.669945	0.996268			11	1	1	1	1	1	1	1	1	1	1
		12	1	1	1	1	1	1	1	1	1	1			12	1	1	1	1	1	1	1	1	1	1
		13	1	1	1	1	1	1	1	1	1	1			13	1	1	1	1	1	1	1	1	1	1
		14	1	1	1	1	1	1	1	1	1	1			14	1	1	1	1	1	1	1	1	1	1
	Escovopsis LESF021	Days	Control vs Escovopsis 10^3	Control vs Escovopsis 10^4	Control vs Escovopsis 10^5	Control vs Escovopsis 10^6	Escovopsis 10^3 vs Escovopsis 10^4	Escovopsis 10^3 vs Escovopsis 10^5	Escovopsis 10^3 vs Escovopsis 10^6	Escovopsis 10^4 vs Escovopsis 10^5	Escovopsis 10^4 vs Escovopsis 10^6	Escovopsis 10^5 vs Escovopsis 10^6		Escovopsis LESF021	Days	Control vs Escovopsis 10^3	Control vs Escovopsis 10^4	Control vs Escovopsis 10^5	Control vs Escovopsis 10^6	Escovopsis 10^3 vs Escovopsis 10^4	Escovopsis 10^3 vs Escovopsis 10^5	Escovopsis 10^3 vs Escovopsis 10^6	Escovopsis 10^4 vs Escovopsis 10^5	Escovopsis 10^4 vs Escovopsis 10^6	Escovopsis 10^5 vs Escovopsis 10^6
		1	1	1	1	1	1	1	1	1	1	1			1	1	1	1	1	1	1	1	1	1	1
		2	1	1	1	1	1	1	1	1	1	1			2	1	1	1	1	1	1	1	1	1	1
		3	0.960954	0.991332	0.303927	0.0130684	0.999418	0.724566	0.0925829	0.580789	0.0515893	0.724566			3	1	1	1	1	1	1	1	1	1	1
		4	1	1	1	1	1	1	1	1	1	1			4	1	1	1	1	1	1	1	1	1	1
		5	0.855475	0.981281	0.265954	0.0160281	0.991933	0.855475	0.215197	0.598797	0.0788407	0.800766			5	1	1	1	1	1	1	1	1	1	1
		6	1	1	1	1	1	1	1	1	1	1			6	1	1	1	1	1	1	1	1	1	1
		7	0.657207	0.657207	0.346811	0.0374716	1	0.988098	0.577433	0.988098	0.577433	0.862297			7	0.231841	0.86352	0.115015	0.0500322	0.811264	0.997526	0.965823	0.615733	0.405816	0.997526
		8	0.519826	0.852636	0.0999853	0.0413667	0.980846	0.899075	0.733921	0.592896	0.380048	0.997278			8	0.515173	0.918601	0.221432	0.0373172	0.948645	0.98494	0.717059	0.717059	0.269954	0.948645
		9	0.359923	0.991115	0.151573	0.0355655	0.648566	0.991115	0.843606	0.359923	0.117144	0.979436			9	1	1	1	1	1	1	1	1	1	1
		10	1	1	1	1	1	1	1	1	1	1			10	1	1	1	1	1	1	1	1	1	1
		11	1	1	1	1	1	1	1	1	1	1			11	1	1	1	1	1	1	1	1	1	1
		12	1	1	1	1	1	1	1	1	1	1			12	1	1	1	1	1	1	1	1	1	1
		13	1	1	1	1	1	1	1	1	1	1			13	0.96922	0.503756	0.770826	0.708512	0.87552	0.9843	0.312919	0.993264	0.0341489	0.105231
		14	1	1	1	1	1	1	1	1	1	1			14	1	1	1	1	1	1	1	1	1	1

## Sheet: Table_S6
Treatment group	Colony number	Isolated fungi									Day of subcolony death
		Escovopsis	Fusarium	Mucor	Escovopsioides	Syncephalastrum	Rhyzopus	Cladosporium	Penicillium	Trichoderma
(i) Control (1mL of 0.05% Tween 80 solution)	61
	24
	23
	20
	27
	50
	70
	44
(ii) Escovopsis 318 (1mL of LESF 318 conidia suspension 7.1 x 106 conidia mL-1)	15
	22
	11
	34
	51
	32
	47
	68
(iii) Escovopsis046 (1mL of LESF 046 conidia suspension 7.3 x 106 conidia mL-1)	80
	49
	92
	16
	74
	75
	6
	88
(iv) Sulfluramid control (0.5 g of sulfluramid + 1mL of 0.05% Tween 80 solution)	77										10th day
	52										6th day
	5										11th day
	84										6th day
	37										6th day
	7										9th day
	42										6th day
	91										9th day
(v) Sulfluramid +Escovopsis 318 (0.5 g of sulfluramid + 1mL of LESF 318 conidia suspension 7.1 x 106 conidia mL-1)	64										6th day
	12										6th day
	10										7th day
	30										6th day
	48										6th day
	1										6th day
	19										7th day
	4										7th day
(vi) Sulfluramid +Escovopsis 046 (0.5 g of sulfluramid +1mL of LESF 046 conidia suspension 7.3 x 106 conidia mL-1)	62										7th day
	35										7th day
	8										7th day
	72										6th day
	46										6th day
	26										6th day
	55										6th day
	78										6th day

## Sheet: Table_S7
Health conditions	Days	Control vs Escovopsis 318	Control vs Escovopsis 046	Control vs Sulfluramid	Control vs Sulfluramid/Escovopsis 046	Control vs Sulfluramid/Escovopsis 318	Escovopsis 318 vs Escovopsis 046	Escovopsis 318 vs Sulfluramid	Escovopsis 318 vs Sulfluramid/Escovopsis 318	Escovopsis 046 vs Sulfluramid	Escovopsis 046 vs Sulfluramid/Escovopsis 046	Sulfluramid/Escovopsis 318 vs Sulfluramid/Escovopsis 046	Sulfluramid vs Sulfluramid/Escovopsis 318	Sulfluramid vs Sulfluramid/Escovopsis 046
	1	0.918094	0.123928	0.00622056	0.000909796	0.0321989	0.664286	0.123928	0.342177	0.918094	0.664286	0.918094	0.996187	0.996187
	2	0.00251122	5.63516e-05	5.63516e-05	5.63516e-05	0.0121639	0.953567	0.782122	0.998031	1	1	0.782122	0.953567	1
	3	0.140841	0.042709	8.9524e-05	0.000780963	0.000148216	0.997472	0.306559	0.349593	0.595223	0.861903	0.998947	1	0.997472
	4	0.306137	0.0846643	0.000507398	0.000146614	0.000146614	0.991745	0.306137	0.170891	0.680728	0.485732	1	0.999703	0.999703
	5	0.433728	0.389202	0.00019288	0.000523318	1.55079e-05	1	0.127045	0.0335085	0.149666	0.235036	0.980649	0.99626	0.99994
	6	0.64971	0.421687	0.000635088	6.72164e-05	6.72164e-05	0.99935	0.107272	0.0281662	0.230729	0.07527	1	0.996717	0.996717
	7	0.640017	0.454788	0.00126833	2.6028e-05	2.6028e-05	0.999771	0.164724	0.0164815	0.289048	0.0391463	1	0.960346	0.960346
	8	0.636059	0.450149	0.00119249	2.61979e-05	2.61979e-05	0.999767	0.161176	0.0157632	0.284807	0.037936	1	0.959685	0.959685
	9	0.757486	0.436073	0.000407746	5.18234e-05	5.18234e-05	0.996295	0.0513599	0.0140193	0.176845	0.0625947	1	0.998223	0.998223
	10	0.752656	0.428884	0.00017214	6.81518e-05	6.81518e-05	0.996187	0.0323881	0.0164469	0.123945	0.07245	1	0.999938	0.999938
	11	0.74774	0.421631	8.69886e-05	8.69886e-05	8.69886e-05	0.996075	0.0194933	0.0194933	0.0835072	0.0835072	1	1	1
	12	0.74775	0.421491	8.30374e-05	8.30374e-05	8.30374e-05	0.996075	0.0195799	0.0195799	0.0836289	0.0836289	1	1	1
	13	0.790134	0.379625	8.96899e-05	8.96899e-05	8.96899e-05	0.987508	0.0157041	0.0157041	0.101661	0.101661	1	1	1
	14	0.790162	0.379724	9.04284e-05	9.04284e-05	9.04284e-05	0.987509	0.0158606	0.0158606	0.101513	0.101513	1	1	1
Foraging	Days	Control vs Escovopsis 318	Control vs Escovopsis 046	Control vs Sulfluramid	Control vs Sulfluramid/Escovopsis 046	Control vs Sulfluramid/Escovopsis 318	Escovopsis 318 vs Escovopsis 046	Escovopsis 318 vs Sulfluramid	Escovopsis 318 vs Sulfluramid/Escovopsis 318	Escovopsis 046 vs Sulfluramid	Escovopsis 046 vs Sulfluramid/Escovopsis 046	Sulfluramid/Escovopsis 318 vs Sulfluramid/Escovopsis 046	Sulfluramid vs Sulfluramid/Escovopsis 318	Sulfluramid vs Sulfluramid/Escovopsis 046
	1	0.0889203	0.899349	0.0194852	0.282783	0.0889203	0.611158	0.995112	1	0.282783	0.899349	0.995112	0.995112	0.899349
	2	0.332476	0.759975	0.000309223	0.291609	0.0516075	0.984979	0.218919	0.963634	0.0414748	0.975965	0.975965	0.715231	0.253581
	3	0.350237	0.270011	5.10109e-05	5.10109e-05	0.000294794	0.999991	0.0860596	0.201928	0.123551	0.123551	0.999125	0.999125	1
	4	0.574437	0.433645	5.83992e-05	5.83992e-05	0.000199403	0.999939	0.0334327	0.0745436	0.0616377	0.0616377	0.99975	0.99975	1
	5	0.426681	0.615236	6.28999e-05	6.28999e-05	6.28999e-05	0.999743	0.0713278	0.0713278	0.031705	0.031705	1	1	1
	6	0.70406	0.6111	0.000113989	0.000113989	0.000113989	0.999992	0.0304739	0.0304739	0.0465093	0.0465093	1	1	1
	7	0.861376	0.705929	0.000226642	0.000226642	0.000226642	0.99974	0.0198931	0.0198931	0.0473652	0.0473652	1	1	1
	8	0.996075	0.704062	0.000588721	0.000588721	0.000588721	0.937708	0.00443715	0.00443715	0.0836643	0.0836643	1	1	1
	9	0.987389	0.788715	0.000554246	0.000554246	0.000554246	0.987389	0.00736674	0.00736674	0.0568286	0.0568286	1	1	1
	10	0.987395	0.788699	0.000581632	0.000581632	0.000581632	0.987395	0.007399	0.007399	0.0568756	0.0568756	1	1	1
	11	0.987394	0.788723	0.000561483	0.000561483	0.000561483	0.987394	0.00740974	0.00740974	0.0569128	0.0569128	1	1	1
	12	0.998019	0.953327	0.00120562	0.00120562	0.00120562	0.998019	0.00652892	0.00652892	0.0276106	0.0276106	1	1	1
	13	0.998019	0.953333	0.00128958	0.00128958	0.00128958	0.998019	0.0064618	0.0064618	0.027623	0.027623	1	1	1
	14	0.999689	0.991405	0.00154797	0.00154797	0.00154797	0.999689	0.00154797	0.00484404	0.0135652	0.0135652	1	1	1

## Sheet: Table_S8
Treatment group	Colony number	Day of experiment
		0	7	14
(i) Control (1mL of 0.05% Tween 80 solution)	61	0	0	0
	24	0	0	0
	23	0	0	0
	20	0	0	0
	27	0	0	0
	50	0	0	0
	70	0	0	0
	44	0	0	0
(iv) Sulfluramid control (0.5 g of sulfluramid + 1mL of 0.05% Tween 80 solution)	77	0	3	4
	52	0	2	4
	5	0	2	4
	84	0	2	4
	37	0	3	4
	7	0	3	4
	42	0	2	4
	91	0	3	4
(v) Sulfluramid +Escovopsis 318 (0.5 g of sulfluramid + 1mL of LESF 318 conidia suspension 7.1 x 106 conidia mL-1)	64	0	4	4
	12	0	3	4
	10	0	3	4
	30	0	4	4
	48	0	3	4
	1	0	4	4
	19	0	3	4
	4	0	3	4
(vi) Sulfluramid +Escovopsis 046 (0.5 g of sulfluramid +1mL of LESF 046 conidia suspension 7.3 x 106 conidia mL-1)	62	0	4	4
	35	0	4	4
	8	0	4	4
	72	0	3	4
	46	0	3	4
	26	0	3	4
	55	0	4	4
	78	0	3	4
